# Supplementary material for: Protein/Fiber Index Modulates Uremic Toxin Concentrations in Hemodialysis Patients
Source: Toxins (Basel). 2022 Aug 27;14(9):589. doi: 10.3390/toxins14090589 (PMC9502511; doi:10.3390/toxins14090589)
Supplement: Supplementary file 1 [file toxins-14-00589-s001.zip]

Archive with 1 entries (1 files):
- toxins-1827257-supplementary.pdf
